# Supplementary material for: Effects of Iron, Copper, Zinc, and Magnesium on Chronic Widespread Pain: A Two-Sample Mendelian Randomization
Source: J Clin Med. 2024 Oct 3;13(19):5908. doi: 10.3390/jcm13195908 (PMC11478258; doi:10.3390/jcm13195908)
Supplement: Supplementary file 1 [file jcm-13-05908-s001.zip]

Archive with 1 entries (1 files):
- jcm-3111814-supplementary.pdf
